# Supplementary material for: Preparation and Characterization of Nanofibrous Membranes Electro-Spun from Blended Poly(l-lactide-co-ε-caprolactone) and Recombinant Spider Silk Protein as Potential Skin Regeneration Scaffold
Source: Int J Mol Sci. 2022 Nov 14;23(22):14055. doi: 10.3390/ijms232214055 (PMC9698895; doi:10.3390/ijms232214055)
Supplement: Supplementary file 1 [file ijms-23-14055-s001.zip]

Archive with 1 entries (1 files):
- ijms-2001880-supplementary.pdf
